# Supplementary material for: Biophysical Properties of Foamed and Solid Polymers Used in Orthotics and Prosthetics
Source: Materials (Basel). 2021 Nov 15;14(22):6877. doi: 10.3390/ma14226877 (PMC8619838; doi:10.3390/ma14226877)
Supplement: Supplementary file 1 [file materials-14-06877-s001.zip]

Archive with 1 entries (1 files):
- materials-1383767-supplementary.pdf
